# Supplementary material for: Message in a Bottle—Metabarcoding enables biodiversity comparisons across ecoregions
Source: Gigascience. 2022 Apr 28;11:giac040. doi: 10.1093/gigascience/giac040 (PMC9049109; doi:10.1093/gigascience/giac040)
Supplement: giac040_Supplemental_Figures_and_Tables [file giac040_supplemental_figures_and_tables.zip]

Archive with 8 entries (8 files):
- Figure S1.pdf
- Figure S2.pdf
- Figure S3.pdf
- Table S1.docx
- Table S2.docx
- Table S3.xlsx
- Table S4.docx
- Table S5.docx
