# Supplementary material for: Message in a Bottle—Metabarcoding enables biodiversity comparisons across ecoregions
Source: Gigascience. 2022 Apr 28;11:giac040. doi: 10.1093/gigascience/giac040 (PMC9049109; doi:10.1093/gigascience/giac040)
Supplement: giac040_Supplemental_Figures_and_Tables [file giac040_supplemental_figures_and_tables.zip › Table S3.xlsx]

## Sheet: Sheet2
Table S3: Sampling dates, pre- and post-filtering read counts, BIN and OTU counts for the 410 samples. ECF = Eastern Canadian Forest (15 sites); EGL = Eastern Great Lakes Forests (24 sites); SGL = Southern Great Lakes Forests (13 sites).
Provincial Park	Start Date	End Date	Project Name	Run Name	Reads	Assigned reads	BINs total	BINs Bacteria	BINs Chordata	BINs non-arthropods	BINs non-insects	BINs insects	OTU Count
Algonquin - Oxtongue	2014-05-21	2014-06-03	MBR-OPPMABMAC	GMP#04618_CCDB-S5-0066	844737	315413	518	17	0	1	25	475	28
Algonquin - Oxtongue	2014-06-17	2014-07-01	MBR-OPPMABMAC	GMP#04620_CCDB-S5-0066	874866	275802	525	10	0	1	44	471	20
Algonquin - Oxtongue	2014-07-15	2014-07-29	MBR-OPPMABMAC	GMP#04622_CCDB-S5-0066	789560	236636	480	5	0	0	39	437	31
Algonquin - Oxtongue	2014-08-12	2014-08-26	MBR-OPPMABMAC	GMP#04624_CCDB-S5-0066	809049	354373	359	7	0	0	37	315	40
Algonquin - Oxtongue	2014-09-09	2014-09-23	MBR-OPPMABMAC	GMP#04626_CCDB-S5-0066	718303	296773	329	9	0	1	28	292	20
Algonquin - Rock Lake	2014-05-06	2014-05-21	MBR-OPPMAA	GMP#04597_CCDB-S5-0053	1003100	435638	491	8	1	3	54	425	37
Algonquin - Rock Lake	2014-05-21	2014-06-03	MBR-OPPMAA	GMP#04598_CCDB-S5-0053	947819	383007	561	11	0	2	52	496	36
Algonquin - Rock Lake	2014-06-03	2014-06-17	MBR-OPPMAA	GMP#04599_CCDB-S5-0053	826499	357669	536	6	0	0	34	496	28
Algonquin - Rock Lake	2014-06-17	2014-07-01	MBR-OPPMAA	GMP#04600_CCDB-S5-0053	887071	310705	727	22	1	1	69	634	26
Algonquin - Rock Lake	2014-07-15	2014-07-29	MBR-OPPMAA	GMP#04602_CCDB-S5-0053	844585	329125	510	8	0	1	47	454	49
Algonquin - Rock Lake	2014-07-29	2014-08-12	MBR-OPPMAA	GMP#04603_CCDB-S5-0053	774474	329818	473	5	1	1	51	415	31
Algonquin - Rock Lake	2014-08-12	2014-08-26	MBR-OPPMAA	GMP#04604_CCDB-S5-0053	885213	360810	527	6	0	1	78	442	50
Algonquin - Rock Lake	2014-08-26	2014-09-09	MBR-OPPMAA	GMP#04605_CCDB-S5-0053	875623	349362	378	4	0	1	69	304	52
Algonquin - Rock Lake	2014-09-09	2014-09-23	MBR-OPPMAA	GMP#04606_CCDB-S5-0053	565808	197081	341	6	0	2	57	276	34
Algonquin - Rock Lake	1-Jul-2014 15-Jul-2014		MBR-OPPMAA	GMP#04611_CCDB-S5-0053	911899	339632	825	6	2	1	66	750	39
Bell Bay	2014-05-22	2014-06-04	MBR-OPPMAFMAI	GMP#04658_CCDB-S5-0068	638807	197057	743	25	0	0	44	674	9
Bell Bay	18-Jun-2014 2-Jul-2014		MBR-OPPMAFMAI	GMP#04660_CCDB-S5-0068	680480	205457	1178	22	1	3	47	1106	9
Bell Bay	2014-07-16	2014-07-30	MBR-OPPMAFMAI	GMP#04662_CCDB-S5-0068	655110	185354	932	11	0	3	38	880	8
Bell Bay	2014-08-13	2014-08-27	MBR-OPPMAFMAI	GMP#04664_CCDB-S5-0068	646714	196766	611	12	0	2	33	564	9
Bell Bay	2014-09-10	2014-09-24	MBR-OPPMAFMAI	GMP#04666_CCDB-S5-0068	498632	144725	387	5	0	2	26	355	12
Bon Echo	2014-05-22	2014-06-04	MBR-OPPMAHMBD	GMP#03668_CCDB-S5-0086	751958	283465	598	25	0	0	42	532	31
Bon Echo	2014-06-18	2014-07-02	MBR-OPPMAHMBD	GMP#03670_CCDB-S5-0086	730555	254799	799	16	0	2	64	717	26
Bon Echo	2014-07-16	2014-07-30	MBR-OPPMAHMBD	GMP#03672_CCDB-S5-0086	676557	244764	791	9	0	3	37	742	26
Bon Echo	2014-08-13	2014-08-27	MBR-OPPMAHMBD	GMP#03674_CCDB-S5-0086	712717	246017	643	20	0	4	62	557	24
Bon Echo	2014-09-10	2014-09-24	MBR-OPPMAHMBD	GMP#04582_CCDB-S5-0086	620386	209139	353	12	0	4	40	297	32
Charleston Lake	2014-05-23	2014-06-05	MBR-OPPMAKMAO	GMP#03708_CCDB-S5-0073	1016970	333977	890	7	1	2	52	829	35
Charleston Lake	2014-06-19	2014-07-03	MBR-OPPMAKMAO	GMP#03710_CCDB-S5-0073	990071	310127	994	22	1	2	57	913	38
Charleston Lake	2014-07-17	2014-07-31	MBR-OPPMAKMAO	GMP#03712_CCDB-S5-0073	895735	314851	1053	21	1	7	53	972	38
Charleston Lake	2014-08-14	2014-08-28	MBR-OPPMAKMAO	GMP#03714_CCDB-S5-0073	921329	341614	867	11	0	4	71	781	30
Charleston Lake	2014-09-11	2014-09-25	MBR-OPPMAKMAO	GMP#04587_CCDB-S5-0073	916810	384385	604	5	0	0	59	540	30
Frontenac	2014-05-23	2014-06-05	MBR-OPPMAQMAU	GMP#03716_CCDB-S5-0069	807008	263178	907	20	0	1	36	850	28
Frontenac	2014-06-19	2014-07-03	MBR-OPPMAQMAU	GMP#03718_CCDB-S5-0069	772854	263942	1093	11	1	2	49	1030	15
Frontenac	2014-07-17	2014-07-31	MBR-OPPMAQMAU	GMP#03720_CCDB-S5-0069	726646	251745	1019	7	0	3	42	967	9
Frontenac	2014-08-14	2014-08-28	MBR-OPPMAQMAU	GMP#03722_CCDB-S5-0069	766997	273278	745	19	0	4	50	672	21
Frontenac	2014-09-11	2014-09-25	MBR-OPPMAQMAU	GMP#04588_CCDB-S5-0069	795459	341835	510	5	0	4	26	475	30
Indian Point	2014-04-30	2014-05-19	MBR-OPPMAT	GMP#03611_CCDB-S5-0065	912045	356130	502	17	0	3	20	462	36
Indian Point	2014-05-19	2014-06-02	MBR-OPPMAT	GMP#03612_CCDB-S5-0065	874160	343593	896	19	0	0	36	843	15
Indian Point	2014-06-02	2014-06-16	MBR-OPPMAT	GMP#03613_CCDB-S5-0065	849050	316507	656	5	0	0	35	617	25
Indian Point	2014-06-16	2014-06-30	MBR-OPPMAT	GMP#03614_CCDB-S5-0065	850842	317868	761	6	0	1	47	708	33
Indian Point	2014-06-30	2014-07-14	MBR-OPPMAT	GMP#03615_CCDB-S5-0065	823052	297333	838	8	0	0	55	776	23
Indian Point	2014-07-14	2014-07-28	MBR-OPPMAT	GMP#03616_CCDB-S5-0065	799424	300409	633	11	0	1	40	581	20
Indian Point	2014-07-28	2014-08-11	MBR-OPPMAT	GMP#03617_CCDB-S5-0065	747554	280113	621	13	0	0	37	572	20
Indian Point	2014-08-11	2014-08-25	MBR-OPPMAT	GMP#03618_CCDB-S5-0065	872463	407894	696	17	0	0	41	638	25
Indian Point	2014-08-25	2014-09-08	MBR-OPPMAT	GMP#04523_CCDB-S5-0065	831488	373536	481	18	0	0	32	431	25
Indian Point	2014-09-08	2014-09-22	MBR-OPPMAT	GMP#04575_CCDB-S5-0065	724719	294954	355	10	1	0	26	318	20
Lake St Peter	2014-05-06	2014-05-21	MBR-OPPMAY	GMP#03659_CCDB-S5-0081	953516	348779	470	11	0	1	44	414	31
Lake St Peter	2014-05-21	2014-06-03	MBR-OPPMAY	GMP#03660_CCDB-S5-0081	904431	326084	738	23	0	0	44	672	19
Lake St Peter	2014-06-03	2014-06-17	MBR-OPPMAY	GMP#03661_CCDB-S5-0081	785604	273687	493	16	0	3	35	439	34
Lake St Peter	2014-06-17	2014-07-01	MBR-OPPMAY	GMP#03662_CCDB-S5-0081	860141	311817	785	4	0	3	52	727	36
Lake St Peter	2014-07-01	2014-07-15	MBR-OPPMAY	GMP#03663_CCDB-S5-0081	733692	237245	739	8	1	2	52	677	41
Lake St Peter	2014-07-15	2014-07-29	MBR-OPPMAY	GMP#03664_CCDB-S5-0081	834801	259273	697	6	1	2	45	645	32
Lake St Peter	2014-07-29	2014-08-12	MBR-OPPMAY	GMP#03665_CCDB-S5-0081	768612	270019	799	12	1	0	36	750	33
Lake St Peter	2014-08-12	2014-08-26	MBR-OPPMAY	GMP#03666_CCDB-S5-0081	773713	271422	685	12	0	3	42	629	22
Lake St Peter	2014-08-26	2014-09-09	MBR-OPPMAY	GMP#04529_CCDB-S5-0081	760724	264304	615	10	0	6	39	561	32
Lake St Peter	2014-09-09	2014-09-23	MBR-OPPMAY	GMP#04581_CCDB-S5-0081	775526	286958	411	6	1	6	32	368	27
Lower Madawaska River	2014-05-22	2014-06-04	MBR-OPPMBAMBE	GMP#04648_CCDB-S5-0072	983613	353835	865	23	0	1	52	789	41
Lower Madawaska River	18-Jun-2014 2-Jul-2014		MBR-OPPMBAMBE	GMP#04650_CCDB-S5-0072	944474	327415	1042	11	0	3	58	970	46
Lower Madawaska River	2014-07-16	2014-07-30	MBR-OPPMBAMBE	GMP#04652_CCDB-S5-0072	945176	349294	886	22	0	4	52	808	38
Lower Madawaska River	2014-08-13	2014-08-27	MBR-OPPMBAMBE	GMP#04654_CCDB-S5-0072	1014340	409702	761	14	0	5	50	692	48
Lower Madawaska River	2014-09-10	2014-09-24	MBR-OPPMBAMBE	GMP#04656_CCDB-S5-0072	839242	347173	407	7	0	2	35	363	30
Murphys Point	2014-05-23	2014-06-05	MBR-OPPMBAMBE	GMP#03700_CCDB-S5-0072	918087	307945	1283	11	0	2	41	1229	34
Murphys Point	2014-06-19	2014-07-03	MBR-OPPMBAMBE	GMP#03702_CCDB-S5-0072	835990	305411	1563	28	0	1	46	1489	20
Murphys Point	2014-07-17	2014-07-31	MBR-OPPMBAMBE	GMP#03704_CCDB-S5-0072	918549	310558	1466	24	0	5	29	1409	38
Murphys Point	2014-08-14	2014-08-28	MBR-OPPMBAMBE	GMP#03706_CCDB-S5-0072	928385	358668	1113	15	0	0	45	1054	46
Murphys Point	2014-09-11	2014-09-25	MBR-OPPMBAMBE	GMP#04586_CCDB-S5-0072	939127	378176	632	16	0	1	32	583	47
Petroglyphs	2014-04-30	2014-05-19	MBR-OPPMBG	GMP#03635_CCDB-S5-0083	1160480	391954	620	14	0	0	32	574	35
Petroglyphs	2014-05-19	2014-06-02	MBR-OPPMBG	GMP#03636_CCDB-S5-0083	1065690	384768	878	16	0	0	61	799	24
Petroglyphs	2014-06-02	2014-06-16	MBR-OPPMBG	GMP#03637_CCDB-S5-0083	916303	333876	906	16	0	0	59	832	21
Petroglyphs	2014-06-16	2014-06-30	MBR-OPPMBG	GMP#03638_CCDB-S5-0083	938924	331195	770	9	0	0	64	696	31
Petroglyphs	2014-06-30	2014-07-14	MBR-OPPMBG	GMP#03639_CCDB-S5-0083	833565	311163	1066	21	0	1	58	987	36
Petroglyphs	2014-07-14	2014-07-28	MBR-OPPMBG	GMP#03640_CCDB-S5-0083	912435	355537	988	17	0	1	59	913	33
Petroglyphs	2014-07-28	2014-08-11	MBR-OPPMBG	GMP#03641_CCDB-S5-0083	824265	314533	915	12	0	1	40	863	29
Petroglyphs	2014-08-11	2014-08-25	MBR-OPPMBG	GMP#03642_CCDB-S5-0083	914876	342733	765	22	1	3	48	691	34
Petroglyphs	2014-08-25	2014-09-08	MBR-OPPMBG	GMP#04526_CCDB-S5-0083	830065	358410	599	14	0	0	42	544	32
Petroglyphs	2014-09-08	2014-09-22	MBR-OPPMBG	GMP#04578_CCDB-S5-0083	918003	410741	542	6	0	1	44	491	58
Sharbot Lake	2014-05-08	2014-05-22	MBR-OPPMBP	GMP#03683_CCDB-S5-0055	862000	309719	656	7	0	1	42	610	31
Sharbot Lake	2014-05-22	2014-06-04	MBR-OPPMBP	GMP#03684_CCDB-S5-0055	782739	281804	841	24	0	1	35	781	20
Sharbot Lake	2014-06-04	2014-06-18	MBR-OPPMBP	GMP#03685_CCDB-S5-0055	776436	305587	809	9	0	2	52	747	12
Sharbot Lake	2014-06-18	2014-07-02	MBR-OPPMBP	GMP#03686_CCDB-S5-0055	833241	343236	894	11	0	2	45	837	25
Sharbot Lake	2014-07-02	2014-07-16	MBR-OPPMBP	GMP#03687_CCDB-S5-0055	732624	293650	930	12	0	2	39	878	28
Sharbot Lake	2014-07-16	2014-07-30	MBR-OPPMBP	GMP#03688_CCDB-S5-0055	731893	276668	830	23	0	1	41	765	35
Sharbot Lake	2014-07-30	2014-08-13	MBR-OPPMBP	GMP#03689_CCDB-S5-0055	712920	301577	730	13	1	1	33	683	31
Sharbot Lake	2014-08-13	2014-08-27	MBR-OPPMBP	GMP#03690_CCDB-S5-0055	801316	334252	581	6	1	2	46	527	38
Sharbot Lake	2014-08-27	2014-09-10	MBR-OPPMBP	GMP#04532_CCDB-S5-0055	793053	308642	688	10	1	3	42	632	30
Sharbot Lake	2014-09-10	2014-09-24	MBR-OPPMBP	GMP#04584_CCDB-S5-0055	691937	282548	457	11	0	0	34	412	30
Silent Lake	2014-04-29	2014-05-21	MBR-OPPMBS	GMP#03651_CCDB-S5-0089	802981	249918	511	9	0	2	41	459	26
Silent Lake	2014-05-21	2014-06-02	MBR-OPPMBS	GMP#03652_CCDB-S5-0089	888062	289299	625	12	1	1	47	565	33
Silent Lake	2014-06-02	2014-06-16	MBR-OPPMBS	GMP#03653_CCDB-S5-0089	830306	317280	60	10	0	0	57	534	34
Silent Lake	2014-06-16	2014-06-30	MBR-OPPMBS	GMP#03654_CCDB-S5-0089	829714	285474	764	10	0	0	62	695	29
Silent Lake	2014-06-30	2014-07-14	MBR-OPPMBS	GMP#03655_CCDB-S5-0089	781166	301858	864	10	0	3	42	812	29
Silent Lake	2014-07-14	2014-07-28	MBR-OPPMBS	GMP#03656_CCDB-S5-0089	777000	275946	922	10	0	1	47	868	25
Silent Lake	2014-07-28	2014-08-11	MBR-OPPMBS	GMP#03657_CCDB-S5-0089	717115	228910	883	10	0	1	38	836	49
Silent Lake	2014-08-11	2014-08-25	MBR-OPPMBS	GMP#03658_CCDB-S5-0089	798452	235324	821	10	0	3	47	764	66
Silent Lake	2014-08-25	2014-09-08	MBR-OPPMBS	GMP#04528_CCDB-S5-0089	663059	233401	680	20	2	7	46	605	39
Silent Lake	2014-09-08	2014-09-23	MBR-OPPMBS	GMP#04580_CCDB-S5-0089	677856	252144	442	9	0	3	31	399	24
Silver Lake	2014-05-08	2014-05-22	MBR-OPPMBT	GMP#03691_CCDB-S5-0090	854380	263002	953	9	0	0	28	918	19
Silver Lake	2014-05-22	2014-06-05	MBR-OPPMBT	GMP#03692_CCDB-S5-0090	850977	259150	1316	11	0	1	24	1280	21
Silver Lake	2014-06-05	2014-06-19	MBR-OPPMBT	GMP#03693_CCDB-S5-0090	818324	262921	1371	15	0	1	51	1309	22
Silver Lake	2014-06-19	2014-07-03	MBR-OPPMBT	GMP#03694_CCDB-S5-0090	698069	229698	1316	8	0	1	31	1276	18
Silver Lake	2014-07-03	2014-07-17	MBR-OPPMBT	GMP#03695_CCDB-S5-0090	606866	222044	1222	13	0	0	23	1186	22
Silver Lake	2014-07-17	2014-07-31	MBR-OPPMBT	GMP#03696_CCDB-S5-0090	718354	231254	1295	24	0	1	24	1248	17
Silver Lake	2014-07-31	2014-08-14	MBR-OPPMBT	GMP#03697_CCDB-S5-0090	777805	265690	1183	28	0	1	25	1130	23
Silver Lake	2014-08-14	2014-08-28	MBR-OPPMBT	GMP#03698_CCDB-S5-0090	777946	261094	830	29	0	0	24	777	31
Silver Lake	2014-08-28	2014-09-11	MBR-OPPMBT	GMP#04533_CCDB-S5-0090	673941	230045	868	12	0	0	29	827	16
Silver Lake	2014-09-11	2014-09-25	MBR-OPPMBT	GMP#04585_CCDB-S5-0090	708537	253210	600	14	0	0	23	563	19
Upper Madawaska River	2014-05-07	2014-05-22	MBR-OPPMBV	GMP#04637_CCDB-S5-0073	1091440	330625	575	10	0	0	30	535	43
Upper Madawaska River	2014-05-22	2014-06-04	MBR-OPPMBV	GMP#04638_CCDB-S5-0073	929115	289972	828	20	0	1	47	760	30
Upper Madawaska River	2014-06-04	2014-06-18	MBR-OPPMBV	GMP#04639_CCDB-S5-0073	935574	276120	1062	11	0	1	48	1003	20
Upper Madawaska River	2014-06-18	2014-07-02	MBR-OPPMBV	GMP#04640_CCDB-S5-0073	948650	289599	1420	20	0	4	51	1346	23
Upper Madawaska River	2014-07-02	2014-07-16	MBR-OPPMBV	GMP#04641_CCDB-S5-0073	913071	287466	1095	14	0	3	34	1046	35
Upper Madawaska River	2014-07-16	2014-07-30	MBR-OPPMBV	GMP#04642_CCDB-S5-0073	880011	264949	1136	15	0	3	31	1088	20
Upper Madawaska River	2014-07-30	2014-08-13	MBR-OPPMBV	GMP#04643_CCDB-S5-0073	857327	256814	1106	18	0	1	24	1065	27
Upper Madawaska River	2014-08-13	2014-08-27	MBR-OPPMBV	GMP#04644_CCDB-S5-0073	815565	259401	1032	17	0	5	30	981	27
Upper Madawaska River	2014-08-27	2014-09-10	MBR-OPPMBV	GMP#04645_CCDB-S5-0073	828975	269341	894	18	0	4	29	843	34
Upper Madawaska River	2014-09-10	2014-09-24	MBR-OPPMBV	GMP#04646_CCDB-S5-0073	781088	261623	612	18	0	3	34	557	26
Awenda	2014-05-16	2014-05-30	MBR-OPPMABMAC	GMP#03444_CCDB-S5-0066	818191	300493	526	7	0	6	32	483	26
Awenda	2014-06-13	2014-06-27	MBR-OPPMABMAC	GMP#03446_CCDB-S5-0066	718570	297534	859	12	0	0	45	803	33
Awenda	2014-07-11	2014-07-25	MBR-OPPMABMAC	GMP#03448_CCDB-S5-0066	736111	306259	932	10	0	2	57	864	28
Awenda	2014-08-08	2014-08-22	MBR-OPPMABMAC	GMP#03450_CCDB-S5-0066	724520	287645	842	14	0	7	52	769	14
Awenda	2014-09-05	2014-09-19	MBR-OPPMABMAC	GMP#04570_CCDB-S5-0066	630232	236621	531	19	0	7	46	459	16
Balsam Lake	2014-05-19	2014-06-02	MBR-OPPMADMAE	GMP#03628_CCDB-S5-0067	911348	339448	730	13	0	3	27	688	33
Balsam Lake	2014-06-16	2014-06-30	MBR-OPPMADMAE	GMP#03630_CCDB-S5-0067	798118	290456	973	5	0	1	29	939	20
Balsam Lake	2014-07-14	2014-07-28	MBR-OPPMADMAE	GMP#03632_CCDB-S5-0067	775026	277677	934	9	1	2	31	891	20
Balsam Lake	2014-08-11	2014-08-25	MBR-OPPMADMAE	GMP#03634_CCDB-S5-0067	851003	310549	857	8	0	1	25	823	51
Balsam Lake	2014-09-08	2014-09-22	MBR-OPPMADMAE	GMP#04577_CCDB-S5-0067	857458	385900	518	10	0	3	26	479	40
Bayview Escarpment	2014-05-15	2014-05-29	MBR-OPPMADMAE	GMP#03412_CCDB-S5-0067	755669	311612	600	11	0	4	20	566	20
Bayview Escarpment	2014-06-12	2014-06-26	MBR-OPPMADMAE	GMP#03414_CCDB-S5-0067	687590	281112	1164	19	1	2	17	1128	23
Bayview Escarpment	2014-07-10	2014-07-24	MBR-OPPMADMAE	GMP#03416_CCDB-S5-0067	721775	284362	1307	18	0	0	24	1266	28
Bayview Escarpment	2014-08-07	2014-08-21	MBR-OPPMADMAE	GMP#03418_CCDB-S5-0067	728550	292256	1044	10	0	1	20	1013	18
Bayview Escarpment	2014-09-04	2014-09-18	MBR-OPPMADMAE	GMP#04566_CCDB-S5-0067	679848	251276	710	18	0	2	22	669	28
Black Creek	2014-05-01	2014-05-15	MBR-OPPMAG	GMP#03379_CCDB-S5-0068	742597	199645	261	6	0	2	29	224	37
Black Creek	2014-05-15	2014-05-29	MBR-OPPMAG	GMP#03380_CCDB-S5-0068	722317	216954	306	0	0	2	19	285	17
Black Creek	2014-05-29	2014-06-12	MBR-OPPMAG	GMP#03381_CCDB-S5-0068	690384	186452	617	11	0	3	35	568	22
Black Creek	2014-06-12	2014-06-26	MBR-OPPMAG	GMP#03382_CCDB-S5-0068	756436	203826	694	7	0	1	39	647	31
Black Creek	2014-06-26	2014-07-10	MBR-OPPMAG	GMP#03383_CCDB-S5-0068	727852	236496	683	7	0	0	45	631	35
Black Creek	2014-07-10	2014-07-24	MBR-OPPMAG	GMP#03384_CCDB-S5-0068	639616	212061	783	8	0	0	44	731	34
Black Creek	2014-07-24	2014-08-07	MBR-OPPMAG	GMP#03385_CCDB-S5-0068	648999	196751	687	9	0	3	41	634	37
Black Creek	2014-08-07	2014-08-21	MBR-OPPMAG	GMP#03386_CCDB-S5-0068	697244	233723	539	11	0	1	41	486	38
Black Creek	2014-08-21	2014-09-04	MBR-OPPMAG	GMP#04510_CCDB-S5-0068	718558	300781	435	7	0	1	34	393	45
Black Creek	2014-09-04	2014-09-18	MBR-OPPMAG	GMP#04562_CCDB-S5-0068	701255	229871	353	11	0	3	30	309	30
Boyne Valley	2014-05-16	2014-05-30	MBR-OPPMAFMAI	GMP#03468_CCDB-S5-0068	583784	181783	419	12	0	1	13	393	3
Boyne Valley	2014-06-13	2014-06-27	MBR-OPPMAFMAI	GMP#03470_CCDB-S5-0068	455387	105497	377	4	0	1	18	354	5
Boyne Valley	2014-07-11	2014-07-25	MBR-OPPMAFMAI	GMP#03472_CCDB-S5-0068	546965	146622	459	13	0	2	16	428	3
Boyne Valley	2014-08-08	2014-08-22	MBR-OPPMAFMAI	GMP#03474_CCDB-S5-0068	546421	150288	318	8	0	3	5	302	5
Boyne Valley	2014-09-05	2014-09-19	MBR-OPPMAFMAI	GMP#04573_CCDB-S5-0068	526329	151831	245	3	0	3	10	229	11
Duncan Escarpment	2014-04-28	2014-05-15	MBR-OPPMAL	GMP#03419_CCDB-S5-0058	963348	356781	496	10	0	2	26	458	37
Duncan Escarpment	2014-05-15	2014-05-29	MBR-OPPMAL	GMP#03420_CCDB-S5-0058	878953	317573	468	7	0	1	22	439	31
Duncan Escarpment	2014-05-29	2014-06-12	MBR-OPPMAL	GMP#03421_CCDB-S5-0058	754664	282724	455	7	1	0	39	408	24
Duncan Escarpment	2014-06-12	2014-06-26	MBR-OPPMAL	GMP#03422_CCDB-S5-0058	704202	235004	481	5	0	2	38	436	31
Duncan Escarpment	2014-06-26	2014-07-10	MBR-OPPMAL	GMP#03423_CCDB-S5-0058	801010	283845	686	5	0	1	39	641	25
Duncan Escarpment	2014-07-10	2014-07-24	MBR-OPPMAL	GMP#03424_CCDB-S5-0058	909771	355905	565	20	0	2	39	504	52
Duncan Escarpment	2014-07-24	2014-08-07	MBR-OPPMAL	GMP#03425_CCDB-S5-0058	849900	303399	495	5	0	1	31	458	38
Duncan Escarpment	2014-08-07	2014-08-21	MBR-OPPMAL	GMP#03426_CCDB-S5-0058	849567	347503	378	10	0	2	24	343	28
Duncan Escarpment	2014-08-21	2014-09-04	MBR-OPPMAL	GMP#04515_CCDB-S5-0058	888901	368971	404	12	0	6	35	351	37
Duncan Escarpment	2014-09-04	2014-09-18	MBR-OPPMAL	GMP#04567_CCDB-S5-0058	784765	270055	355	5	0	1	33	316	52
Earl Rowe	2014-04-28	2014-05-16	MBR-OPPMAM	GMP#03459_CCDB-S5-0128	848279	237052	349	5	0	2	27	315	25
Earl Rowe	2014-05-16	2014-05-30	MBR-OPPMAM	GMP#03460_CCDB-S5-0128	852008	273970	351	8	0	0	40	303	27
Earl Rowe	2014-05-30	2014-06-13	MBR-OPPMAM	GMP#03461_CCDB-S5-0128	803327	272539	358	7	0	0	24	327	46
Earl Rowe	2014-06-13	2014-06-27	MBR-OPPMAM	GMP#03462_CCDB-S5-0128	827062	277298	393	4	0	1	32	356	38
Earl Rowe	2014-06-27	2014-07-11	MBR-OPPMAM	GMP#03463_CCDB-S5-0128	807062	263846	521	8	0	2	39	472	38
Earl Rowe	2014-07-11	2014-07-25	MBR-OPPMAM	GMP#03464_CCDB-S5-0128	865938	328648	459	18	0	2	32	407	48
Earl Rowe	2014-07-25	2014-08-08	MBR-OPPMAM	GMP#03465_CCDB-S5-0128	829864	324731	387	10	0	4	31	343	39
Earl Rowe	2014-08-08	2014-08-22	MBR-OPPMAM	GMP#03466_CCDB-S5-0128	807509	329222	336	14	0	1	33	288	32
Earl Rowe	2014-08-22	2014-09-05	MBR-OPPMAM	GMP#04520_CCDB-S5-0128	734386	249238	393	19	0	1	31	342	36
Earl Rowe	2014-09-05	2014-09-19	MBR-OPPMAM	GMP#04572_CCDB-S5-0128	730637	234816	249	5	0	3	40	202	26
Emily	2014-05-05	2014-05-23	MBR-OPPMAN	GMP#03747_CCDB-S5-0061	878902	338840	477	3	0	0	37	439	35
Emily	2014-05-23	2014-06-06	MBR-OPPMAN	GMP#03748_CCDB-S5-0061	840003	292504	543	7	0	2	33	501	23
Emily	2014-06-06	2014-06-20	MBR-OPPMAN	GMP#03749_CCDB-S5-0061	753001	291661	496	7	0	1	32	457	30
Emily	2014-06-20	2014-07-04	MBR-OPPMAN	GMP#03750_CCDB-S5-0061	729427	274036	581	19	0	1	44	517	34
Emily	2014-07-04	2014-07-18	MBR-OPPMAN	GMP#03751_CCDB-S5-0061	718291	254407	561	23	0	3	54	482	14
Emily	2014-07-18	2014-08-01	MBR-OPPMAN	GMP#03752_CCDB-S5-0061	778332	309110	524	16	1	1	34	473	29
Emily	2014-08-01	2014-08-15	MBR-OPPMAN	GMP#03753_CCDB-S5-0061	693375	261176	533	9	1	2	47	474	32
Emily	2014-08-15	2014-08-29	MBR-OPPMAN	GMP#03754_CCDB-S5-0061	627167	223957	515	8	0	2	43	462	27
Emily	2014-08-29	2014-09-12	MBR-OPPMAN	GMP#04540_CCDB-S5-0061	714422	282074	527	14	0	4	43	466	36
Emily	2014-09-12	2014-09-26	MBR-OPPMAN	GMP#04592_CCDB-S5-0061	779544	362086	344	5	0	2	29	308	22
Ferris	2014-05-23	2014-06-05	MBR-OPPMAKMAO	GMP#03740_CCDB-S5-0073	930942	317855	1208	13	0	1	43	1151	24
Ferris	2014-06-19	2014-07-03	MBR-OPPMAKMAO	GMP#03742_CCDB-S5-0073	822709	315539	1227	16	0	0	56	1156	11
Ferris	2014-07-17	2014-07-31	MBR-OPPMAKMAO	GMP#03744_CCDB-S5-0073	864538	315939	1339	14	1	0	57	1268	12
Ferris	2014-08-14	2014-08-28	MBR-OPPMAKMAO	GMP#03746_CCDB-S5-0073	811779	296579	1025	12	0	2	72	939	11
Ferris	2014-09-12	2014-09-26	MBR-OPPMAKMAO	GMP#04591_CCDB-S5-0073	766414	192375	547	10	0	1	41	496	29
Forks of the Credit	2014-04-28	2014-05-16	MBR-OPPMAP	GMP#04015_CCDB-S5-0063	953951	342030	393	5	0	2	32	355	44
Forks of the Credit	2014-05-16	2014-05-30	MBR-OPPMAP	GMP#04016_CCDB-S5-0063	1047150	391623	690	9	0	0	43	640	45
Forks of the Credit	2014-05-30	2014-06-13	MBR-OPPMAP	GMP#04017_CCDB-S5-0063	950426	398874	836	11	0	5	29	792	32
Forks of the Credit	2014-06-13	2014-06-27	MBR-OPPMAP	GMP#04018_CCDB-S5-0063	943285	377441	816	6	0	1	25	785	33
Forks of the Credit	2014-06-27	2014-07-11	MBR-OPPMAP	GMP#04019_CCDB-S5-0063	888530	347988	1026	14	0	2	38	974	27
Forks of the Credit	2014-07-11	2014-07-25	MBR-OPPMAP	GMP#04020_CCDB-S5-0063	887030	359891	896	21	0	4	33	839	31
Forks of the Credit	2014-07-25	2014-08-08	MBR-OPPMAP	GMP#04021_CCDB-S5-0063	910778	332673	938	18	0	4	40	879	32
Forks of the Credit	2014-08-08	2014-08-22	MBR-OPPMAP	GMP#04022_CCDB-S5-0063	897965	371497	811	16	0	7	32	757	21
Forks of the Credit	2014-08-22	2014-09-05	MBR-OPPMAP	GMP#04544_CCDB-S5-0063	922643	372252	847	21	1	8	32	785	35
Forks of the Credit	2014-09-05	2014-09-19	MBR-OPPMAP	GMP#04596_CCDB-S5-0063	804347	359515	537	8	0	4	38	487	25
Holland Landing Prairie	2014-05-01	2014-05-19	MBR-OPPMAR	GMP#03603_CCDB-S5-0064	812146	313434	558	13	1	1	31	512	30
Holland Landing Prairie	2014-05-19	2014-06-02	MBR-OPPMAR	GMP#03604_CCDB-S5-0064	778900	281111	650	15	0	0	50	586	32
Holland Landing Prairie	2014-06-02	2014-06-16	MBR-OPPMAR	GMP#03605_CCDB-S5-0064	715926	275979	577	14	0	2	34	527	30
Holland Landing Prairie	2014-06-16	2014-06-30	MBR-OPPMAR	GMP#03606_CCDB-S5-0064	747657	278602	774	16	1	2	39	717	31
Holland Landing Prairie	2014-06-30	2014-07-14	MBR-OPPMAR	GMP#03607_CCDB-S5-0064	722911	274048	924	23	0	3	40	859	20
Holland Landing Prairie	2014-07-14	2014-07-28	MBR-OPPMAR	GMP#03608_CCDB-S5-0064	709151	266795	766	27	0	1	36	702	24
Holland Landing Prairie	2014-07-28	2014-08-11	MBR-OPPMAR	GMP#03609_CCDB-S5-0064	668655	248312	581	17	1	2	31	531	20
Holland Landing Prairie	2014-08-11	2014-08-25	MBR-OPPMAR	GMP#03610_CCDB-S5-0064	709589	296312	607	10	0	3	42	552	37
Holland Landing Prairie	2014-08-25	2014-09-08	MBR-OPPMAR	GMP#04522_CCDB-S5-0064	702446	265204	606	7	0	6	41	552	17
Holland Landing Prairie	2014-09-08	2014-09-22	MBR-OPPMAR	GMP#04574_CCDB-S5-0064	643055	275261	351	4	0	5	32	310	20
Hope Bay Forest	2014-05-02	2014-05-15	MBR-OPPMAS	GMP#03403_CCDB-S5-0054	976643	416907	354	6	1	2	18	328	40
Hope Bay Forest	2014-05-15	2014-05-29	MBR-OPPMAS	GMP#03404_CCDB-S5-0054	953456	424032	347	3	0	0	23	321	28
Hope Bay Forest	2014-05-29	2014-06-12	MBR-OPPMAS	GMP#03405_CCDB-S5-0054	912008	376098	286	3	0	1	38	244	19
Hope Bay Forest	2014-06-12	2014-06-26	MBR-OPPMAS	GMP#03406_CCDB-S5-0054	885956	386410	250	6	1	0	34	209	20
Hope Bay Forest	2014-06-26	2014-07-10	MBR-OPPMAS	GMP#03407_CCDB-S5-0054	882785	351437	359	5	0	2	29	323	32
Hope Bay Forest	2014-07-10	2014-07-24	MBR-OPPMAS	GMP#03408_CCDB-S5-0054	822028	364232	366	5	0	2	38	321	28
Hope Bay Forest	2014-07-24	2014-08-07	MBR-OPPMAS	GMP#03409_CCDB-S5-0054	690122	256323	280	10	0	2	22	246	23
Hope Bay Forest	2014-08-07	2014-08-21	MBR-OPPMAS	GMP#03410_CCDB-S5-0054	797965	269761	340	4	1	1	28	306	22
Hope Bay Forest	2014-08-21	2014-09-04	MBR-OPPMAS	GMP#04513_CCDB-S5-0054	676899	348743	325	15	1	2	21	286	12
Hope Bay Forest	2014-09-04	2014-09-18	MBR-OPPMAS	GMP#04565_CCDB-S5-0054	617635	227541	237	5	1	4	24	203	16
Inverhuron	2014-05-14	2014-05-28	MBR-OPPMAQMAU	GMP#03364_CCDB-S5-0069	727499	312861	339	1	0	0	29	309	28
Inverhuron	2014-06-11	2014-06-25	MBR-OPPMAQMAU	GMP#03366_CCDB-S5-0069	637841	228034	498	9	0	0	55	434	11
Inverhuron	2014-07-09	2014-07-23	MBR-OPPMAQMAU	GMP#03368_CCDB-S5-0069	708060	242726	765	15	0	0	44	706	14
Inverhuron	2014-08-06	2014-08-20	MBR-OPPMAQMAU	GMP#03370_CCDB-S5-0069	705468	281080	488	9	0	0	35	445	27
Inverhuron	2014-09-03	2014-09-17	MBR-OPPMAQMAU	GMP#04560_CCDB-S5-0069	685601	208310	332	6	0	0	32	295	20
Johnston Harbour - Pine Tree Point	2014-05-01	2014-05-15	MBR-OPPMAX	GMP#03387_CCDB-S5-0080	724654	188683	291	4	0	0	8	280	29
Johnston Harbour - Pine Tree Point	2014-05-15	2014-05-29	MBR-OPPMAX	GMP#03388_CCDB-S5-0080	769501	216000	509	2	0	1	12	495	32
Johnston Harbour - Pine Tree Point	2014-05-29	2014-06-12	MBR-OPPMAX	GMP#03389_CCDB-S5-0080	737162	223530	509	1	0	2	21	487	18
Johnston Harbour - Pine Tree Point	2014-06-12	2014-06-26	MBR-OPPMAX	GMP#03390_CCDB-S5-0080	807198	325949	362	7	0	1	18	337	27
Johnston Harbour - Pine Tree Point	2014-06-26	2014-07-10	MBR-OPPMAX	GMP#03391_CCDB-S5-0080	691388	202381	530	8	0	0	15	508	22
Johnston Harbour - Pine Tree Point	2014-07-10	2014-07-24	MBR-OPPMAX	GMP#03392_CCDB-S5-0080	671234	174502	658	5	0	0	23	631	19
Johnston Harbour - Pine Tree Point	2014-07-24	2014-08-07	MBR-OPPMAX	GMP#03393_CCDB-S5-0080	673577	186278	525	9	0	4	15	498	26
Johnston Harbour - Pine Tree Point	2014-08-07	2014-08-21	MBR-OPPMAX	GMP#03394_CCDB-S5-0080	687943	190237	556	7	0	1	24	524	33
Johnston Harbour - Pine Tree Point	2014-08-21	2014-09-04	MBR-OPPMAX	GMP#04511_CCDB-S5-0080	678894	189490	511	11	0	2	23	476	28
Johnston Harbour - Pine Tree Point	2014-09-04	2014-09-18	MBR-OPPMAX	GMP#04563_CCDB-S5-0080	671947	201213	348	7	0	0	17	325	19
Lions Head	2014-05-15	2014-05-29	MBR-OPPMAWMAZ	GMP#03396_CCDB-S5-0070	955478	376080	468	6	0	1	32	430	39
Lions Head	2014-06-12	2014-06-26	MBR-OPPMAWMAZ	GMP#03398_CCDB-S5-0070	873506	324209	435	7	0	4	37	388	30
Lions Head	2014-07-10	2014-07-24	MBR-OPPMAWMAZ	GMP#03400_CCDB-S5-0070	866966	340401	636	7	0	3	48	578	27
Lions Head	2014-08-07	2014-08-21	MBR-OPPMAWMAZ	GMP#03402_CCDB-S5-0070	899173	335398	585	13	1	5	36	530	35
Lions Head	2014-09-04	2014-09-18	MBR-OPPMAWMAZ	GMP#04564_CCDB-S5-0070	799233	536222	419	10	0	6	45	358	43
MacGregor Point	2014-05-01	2014-05-14	MBR-OPPMBB	GMP#03371_CCDB-S5-0082	882710	316325	435	8	0	1	19	408	34
MacGregor Point	2014-05-14	2014-05-28	MBR-OPPMBB	GMP#03372_CCDB-S5-0082	945078	386904	535	11	0	1	40	484	39
MacGregor Point	2014-05-28	2014-06-11	MBR-OPPMBB	GMP#03373_CCDB-S5-0082	921332	375495	633	8	0	0	43	583	39
MacGregor Point	2014-06-11	2014-06-25	MBR-OPPMBB	GMP#03374_CCDB-S5-0082	861726	333858	728	11	0	0	42	676	20
MacGregor Point	2014-06-25	2014-07-09	MBR-OPPMBB	GMP#03375_CCDB-S5-0082	814354	330629	816	24	0	1	32	759	26
MacGregor Point	2014-07-09	2014-07-23	MBR-OPPMBB	GMP#03376_CCDB-S5-0082	874746	321321	811	11	0	0	54	746	26
MacGregor Point	2014-07-23	2014-08-06	MBR-OPPMBB	GMP#03377_CCDB-S5-0082	771196	305828	670	8	0	1	39	622	27
MacGregor Point	2014-08-06	2014-08-20	MBR-OPPMBB	GMP#03378_CCDB-S5-0082	827106	308378	732	13	0	1	41	677	28
MacGregor Point	2014-08-20	2014-09-03	MBR-OPPMBB	GMP#04509_CCDB-S5-0082	863654	354738	712	14	2	0	37	659	20
MacGregor Point	2014-09-03	2014-09-17	MBR-OPPMBB	GMP#04561_CCDB-S5-0082	880169	351010	464	13	0	3	30	419	41
Mark S Burnham	2014-05-05	2014-05-23	MBR-OPPMBC	GMP#03755_CCDB-S5-0056	1080940	463735	487	7	0	1	61	418	30
Mark S Burnham	2014-05-23	2014-06-06	MBR-OPPMBC	GMP#03756_CCDB-S5-0056	1062250	487306	391	5	0	0	61	325	36
Mark S Burnham	2014-06-06	2014-06-20	MBR-OPPMBC	GMP#03757_CCDB-S5-0056	928450	422380	449	7	0	0	58	384	24
Mark S Burnham	2014-06-20	2014-07-04	MBR-OPPMBC	GMP#03758_CCDB-S5-0056	916766	391473	405	7	0	0	58	340	28
Mark S Burnham	2014-07-04	2014-07-18	MBR-OPPMBC	GMP#03759_CCDB-S5-0056	960472	440521	495	23	0	0	51	421	27
Mark S Burnham	2014-07-18	2014-08-01	MBR-OPPMBC	GMP#03760_CCDB-S5-0056	911696	406508	477	6	0	2	53	416	33
Mark S Burnham	2014-08-01	2014-08-15	MBR-OPPMBC	GMP#03761_CCDB-S5-0056	871916	398810	492	7	0	0	47	438	33
Mark S Burnham	2014-08-15	2014-08-29	MBR-OPPMBC	GMP#03762_CCDB-S5-0056	926145	333928	360	2	0	1	47	310	31
Mark S Burnham	2014-08-29	2014-09-12	MBR-OPPMBC	GMP#04541_CCDB-S5-0056	902908	286299	388	6	0	2	57	323	50
Mark S Burnham	2014-09-12	2014-09-26	MBR-OPPMBC	GMP#04593_CCDB-S5-0056	830300	343134	308	5	0	2	51	251	39
Morris Tract	2014-05-14	2014-05-28	MBR-OPPMAHMBD	GMP#03356_CCDB-S5-0086	709672	255906	432	3	1	1	44	383	18
Morris Tract	2014-06-11	2014-06-25	MBR-OPPMAHMBD	GMP#03358_CCDB-S5-0086	625540	209229	494	14	0	0	49	431	13
Morris Tract	2014-07-09	2014-07-23	MBR-OPPMAHMBD	GMP#03360_CCDB-S5-0086	698041	198459	478	3	0	0	50	425	27
Morris Tract	2014-08-06	2014-08-20	MBR-OPPMAHMBD	GMP#03362_CCDB-S5-0086	611572	173269	451	7	0	0	45	399	26
Morris Tract	2014-09-03	2014-09-17	MBR-OPPMAHMBD	GMP#04559_CCDB-S5-0086	610537	187651	395	7	0	1	47	340	17
Peters Woods	2014-06-20	2014-07-04	MBR-OPPMBZZ	GMP#03647_CCDB-S5-0052	763316	325913	1207	35	0	2	34	1137	28
Peters Woods	2014-05-05	2014-05-23	MBR-OPPMBZZ	GMP#03771_CCDB-S5-0052	897942	370475	940	9	0	3	24	905	32
Peters Woods	2014-05-23	2014-06-06	MBR-OPPMBZZ	GMP#03772_CCDB-S5-0052	842295	325496	1394	24	0	3	37	1332	19
Peters Woods	2014-06-06	2014-06-20	MBR-OPPMBZZ	GMP#03773_CCDB-S5-0052	775032	302832	1537	22	0	3	36	1477	21
Peters Woods	2014-07-04	2014-07-18	MBR-OPPMBZZ	GMP#03775_CCDB-S5-0052	779646	321307	1666	26	0	2	41	1599	26
Peters Woods	2014-07-18	2014-08-01	MBR-OPPMBZZ	GMP#03776_CCDB-S5-0052	707897	293069	1629	26	0	5	35	1565	21
Peters Woods	2014-08-01	2014-08-15	MBR-OPPMBZZ	GMP#03777_CCDB-S5-0052	691282	284577	915	10	0	6	30	870	20
Peters Woods	2014-08-15	2014-08-29	MBR-OPPMBZZ	GMP#03778_CCDB-S5-0052	475431	198844	204	8	0	3	18	625	30
Peters Woods	2014-08-29	2014-09-12	MBR-OPPMBZZ	GMP#04543_CCDB-S5-0052	722631	317127	911	2	0	2	5	195	31
Peters Woods	2014-09-12	2014-09-26	MBR-OPPMBZZ	GMP#04595_CCDB-S5-0052	727262	308412	652	22	0	3	29	859	25
Presqu'ile	2014-05-05	2014-05-23	MBR-OPPMBJ	GMP#03731_CCDB-S5-0085	902173	332139	629	6	0	0	27	597	31
Presqu'ile	2014-05-23	2014-06-06	MBR-OPPMBJ	GMP#03732_CCDB-S5-0085	812687	328324	711	5	0	0	33	675	22
Presqu'ile	2014-06-06	2014-06-20	MBR-OPPMBJ	GMP#03733_CCDB-S5-0085	953592	364540	969	20	0	1	52	897	27
Presqu'ile	2014-06-20	2014-07-04	MBR-OPPMBJ	GMP#03734_CCDB-S5-0085	926873	324161	1189	27	0	0	47	1117	26
Presqu'ile	2014-07-04	2014-07-18	MBR-OPPMBJ	GMP#03735_CCDB-S5-0085	845205	305776	813	19	1	0	48	748	25
Presqu'ile	2014-07-18	2014-08-01	MBR-OPPMBJ	GMP#03736_CCDB-S5-0085	887429	333925	958	40	2	2	48	868	30
Presqu'ile	2014-08-01	2014-08-15	MBR-OPPMBJ	GMP#03737_CCDB-S5-0085	819898	326999	806	19	0	0	47	741	18
Presqu'ile	2014-08-15	2014-08-29	MBR-OPPMBJ	GMP#03738_CCDB-S5-0085	924025	360982	783	13	0	0	63	707	26
Presqu'ile	2014-08-29	2014-09-12	MBR-OPPMBJ	GMP#04538_CCDB-S5-0085	836419	317948	851	12	0	0	45	796	31
Presqu'ile	2014-09-12	2014-09-26	MBR-OPPMBJ	GMP#04590_CCDB-S5-0085	877836	284547	755	8	1	0	52	695	40
Pretty River Valley	2014-04-28	2014-05-15	MBR-OPPMBK	GMP#03427_CCDB-S5-0071	801574	189413	442	9	0	0	10	423	30
Pretty River Valley	2014-05-15	2014-05-29	MBR-OPPMBK	GMP#03428_CCDB-S5-0071	713379	168434	652	11	0	0	10	632	23
Pretty River Valley	2014-05-29	2014-06-12	MBR-OPPMBK	GMP#03429_CCDB-S5-0071	712297	220526	1020	16	0	0	16	988	28
Pretty River Valley	2014-06-12	2014-06-26	MBR-OPPMBK	GMP#03430_CCDB-S5-0071	681139	209623	973	19	1	1	14	940	16
Pretty River Valley	2014-06-26	2014-07-10	MBR-OPPMBK	GMP#03431_CCDB-S5-0071	622961	184194	1078	18	0	0	17	1046	21
Pretty River Valley	2014-07-10	2014-07-24	MBR-OPPMBK	GMP#03432_CCDB-S5-0071	624171	173160	895	15	0	2	13	865	17
Pretty River Valley	2014-07-24	2014-08-07	MBR-OPPMBK	GMP#03433_CCDB-S5-0071	673392	190338	979	22	0	1	16	940	19
Pretty River Valley	2014-08-07	2014-08-21	MBR-OPPMBK	GMP#03434_CCDB-S5-0071	718818	238525	933	14	0	2	13	904	22
Pretty River Valley	2014-08-21	2014-09-04	MBR-OPPMBK	GMP#04516_CCDB-S5-0071	671897	235804	953	22	0	1	24	906	23
Pretty River Valley	2014-09-04	2014-09-18	MBR-OPPMBK	GMP#04568_CCDB-S5-0071	693012	187564	606	21	0	0	22	563	20
Sandbanks	2014-05-23	2014-06-05	MBR-OPPMBMMBN	GMP#03724_CCDB-S5-0075	1031990	373650	359	4	1	1	47	307	23
Sandbanks	2014-06-19	2014-07-03	MBR-OPPMBMMBN	GMP#03726_CCDB-S5-0075	906681	388764	408	13	2	1	49	343	34
Sandbanks	2014-07-17	2014-07-31	MBR-OPPMBMMBN	GMP#03728_CCDB-S5-0075	919020	379444	424	6	0	0	50	368	38
Sandbanks	2014-08-14	2014-08-28	MBR-OPPMBMMBN	GMP#03730_CCDB-S5-0075	935484	419939	380	10	5	1	56	308	39
Sandbanks	2014-09-11	2014-09-25	MBR-OPPMBMMBN	GMP#04589_CCDB-S5-0075	907357	339848	288	5	2	0	38	244	28
Sibbald Point	2014-05-01	2014-05-19	MBR-OPPMBR	GMP#03763_CCDB-S5-0088	808088	280023	421	5	0	1	28	387	20
Sibbald Point	2014-05-19	2014-06-02	MBR-OPPMBR	GMP#03764_CCDB-S5-0088	900686	306367	396	1	0	1	27	368	22
Sibbald Point	2014-06-02	2014-06-16	MBR-OPPMBR	GMP#03765_CCDB-S5-0088_	837190	290440	539	7	0	3	59	470	29
Sibbald Point	2014-06-16	2014-06-30	MBR-OPPMBR	GMP#03766_CCDB-S5-0088	847666	304247	598	14	0	1	53	530	34
Sibbald Point	2014-06-30	2014-07-14	MBR-OPPMBR	GMP#03767_CCDB-S5-0088	796220	313575	610	7	0	4	52	548	33
Sibbald Point	2014-07-14	2014-07-28	MBR-OPPMBR	GMP#03768_CCDB-S5-0088	827020	309426	510	8	0	3	48	451	28
Sibbald Point	2014-07-28	2014-08-11	MBR-OPPMBR	GMP#03769_CCDB-S5-0088	732922	264246	466	9	0	1	40	416	27
Sibbald Point	2014-08-11	2014-08-25	MBR-OPPMBR	GMP#03770_CCDB-S5-0088	782761	268657	410	17	0	2	44	347	37
Sibbald Point	2014-08-25	2014-09-08	MBR-OPPMBR	GMP#04542_CCDB-S5-0088	763727	321601	340	14	0	1	24	301	42
Sibbald Point	2014-09-08	2014-09-22	MBR-OPPMBR	GMP#04594_CCDB-S5-0088	701369	239843	281	9	0	1	28	243	19
Wasaga Beach	2014-04-29	2014-05-16	MBR-OPPMBW	GMP#03435_CCDB-S5-0074	929191	467503	346	3	0	0	39	304	94
Wasaga Beach	2014-05-16	2014-05-30	MBR-OPPMBW	GMP#03436_CCDB-S5-0074	851075	440834	334	3	0	1	50	280	98
Wasaga Beach	2014-05-30	2014-06-13	MBR-OPPMBW	GMP#03437_CCDB-S5-0074	757829	405491	380	6	0	1	55	318	89
Wasaga Beach	2014-06-13	2014-06-27	MBR-OPPMBW	GMP#03438_CCDB-S5-0074	808294	363054	394	7	0	0	54	333	91
Wasaga Beach	2014-06-27	2014-07-11	MBR-OPPMBW	GMP#03439_CCDB-S5-0074	781852	396625	494	6	1	3	79	406	93
Wasaga Beach	2014-07-11	2014-07-25	MBR-OPPMBW	GMP#03440_CCDB-S5-0074	766615	385711	488	14	0	2	64	408	112
Wasaga Beach	2014-07-25	2014-08-08	MBR-OPPMBW	GMP#03441_CCDB-S5-0074	778874	373429	478	6	0	1	46	425	94
Wasaga Beach	2014-08-08	2014-08-22	MBR-OPPMBW	GMP#03442_CCDB-S5-0074	781876	377107	508	7	0	5	52	444	98
Wasaga Beach	2014-08-22	2014-09-05	MBR-OPPMBW	GMP#04517_CCDB-S5-0074	748086	399949	497	6	0	2	62	427	103
Wasaga Beach	2014-09-05	2014-09-19	MBR-OPPMBW	GMP#04569_CCDB-S5-0074	791391	407630	335	5	0	0	48	282	97
Bronte Creek	2014-04-28	2014-05-12	MBR-OPPMAJ	GMP#03243_CCDB-S5-0057	658058	230976	323	4	0	0	13	306	8
Bronte Creek	2014-05-12	2014-05-26	MBR-OPPMAJ	GMP#03244_CCDB-S5-0057	651019	206673	471	5	0	2	25	440	13
Bronte Creek	2014-05-26	2014-06-09	MBR-OPPMAJ	GMP#03245_CCDB-S5-0057	580340	219014	788	21	0	2	34	732	13
Bronte Creek	2014-06-09	2014-06-23	MBR-OPPMAJ	GMP#03246_CCDB-S5-0057	624816	233120	773	19	0	0	36	721	11
Bronte Creek	2014-06-23	2014-07-07	MBR-OPPMAJ	GMP#03247_CCDB-S5-0057	603783	219138	1092	19	0	2	41	1032	9
Bronte Creek	2014-07-07	2014-07-21	MBR-OPPMAJ	GMP#03248_CCDB-S5-0057	704885	272582	954	15	0	3	52	886	15
Bronte Creek	2014-07-21	2014-08-04	MBR-OPPMAJ	GMP#03249_CCDB-S5-0057	631565	235867	944	11	1	5	41	887	14
Bronte Creek	2014-08-04	2014-08-18	MBR-OPPMAJ	GMP#03250_CCDB-S5-0057	671111	238253	820	11	0	4	46	760	16
Bronte Creek	2014-08-18	2014-09-01	MBR-OPPMAJ	GMP#04493_CCDB-S5-0057	634880	237862	841	9	0	4	47	781	9
Bronte Creek	2014-09-01	2014-09-15	MBR-OPPMAJ	GMP#04545_CCDB-S5-0057	668655	266055	707	15	0	4	45	645	9
James N Allan	2014-04-28	2014-05-12	MBR-OPPMAV	GMP#03274_CCDB-S5-0129	594922	167822	489	6	0	3	15	465	21
James N Allan	2014-05-12	2014-05-26	MBR-OPPMAV	GMP#03267_CCDB-S5-0129	611927	134643	184	1	0	0	7	176	12
James N Allan	2014-05-26	2014-06-09	MBR-OPPMAV	GMP#03268_CCDB-S5-0129	582525	138953	259	2	0	0	7	250	20
James N Allan	2014-06-09	2014-06-23	MBR-OPPMAV	GMP#03269_CCDB-S5-0129	687894	161299	416	7	0	1	23	385	29
James N Allan	2014-06-23	2014-07-07	MBR-OPPMAV	GMP#03270_CCDB-S5-0129	677540	159367	613	8	0	0	21	584	13
James N Allan	2014-07-07	2014-07-21	MBR-OPPMAV	GMP#03271_CCDB-S5-0129	596602	135699	673	11	0	0	20	642	16
James N Allan	2014-07-21	2014-08-04	MBR-OPPMAV	GMP#03272_CCDB-S5-0129	569798	133587	682	11	0	3	18	650	8
James N Allan	2014-08-04	2014-08-18	MBR-OPPMAV	GMP#03273_CCDB-S5-0129	562811	149439	605	12	0	0	26	567	14
James N Allan	2014-08-18	2014-09-01	MBR-OPPMAV	GMP#04496_CCDB-S5-0129	595953	153347	570	11	0	3	11	545	18
James N Allan	2014-09-01	2014-09-15	MBR-OPPMAV	GMP#04548_CCDB-S5-0129	538915	114538	505	11	0	0	12	482	10
John E Pearce	2014-05-13	2014-05-27	MBR-OPPMAWMAZ	GMP#03308_CCDB-S5-0070	836894	250266	338	5	0	1	32	300	40
John E Pearce	2014-06-10	2014-06-24	MBR-OPPMAWMAZ	GMP#03310_CCDB-S5-0070	1025380	223318	382	10	0	0	35	337	16
John E Pearce	2014-07-08	2014-07-22	MBR-OPPMAWMAZ	GMP#03312_CCDB-S5-0070	978009	214884	371	9	0	1	32	329	19
John E Pearce	2014-08-05	2014-08-19	MBR-OPPMAWMAZ	GMP#03314_CCDB-S5-0070	1117930	428952	354	6	0	5	47	296	46
John E Pearce	2014-09-02	2014-09-16	MBR-OPPMAWMAZ	GMP#04553_CCDB-S5-0070	863571	291674	314	8	0	3	47	256	34
Long Point	2014-04-28	2014-05-13	MBR-OPPMBY	GMP#03291_CCDB-S5-0041	1116840	461680	273	4	0	0	13	257	41
Long Point	2014-05-13	2014-05-27	MBR-OPPMBY	GMP#03292_CCDB-S5-0041	1047380	441793	292	1	0	0	7	284	46
Long Point	2014-05-27	2014-06-10	MBR-OPPMBY	GMP#03293_CCDB-S5-0041	1938610	760581	467	4	0	0	12	451	57
Long Point	2014-06-10	2014-06-24	MBR-OPPMBY	GMP#03294_CCDB-S5-0041	906817	338921	496	1	0	0	12	484	21
Long Point	2014-06-24	2014-07-08	MBR-OPPMBY	GMP#03295_CCDB-S5-0041	915831	291299	578	8	0	1	17	553	17
Long Point	2014-07-08	2014-07-22	MBR-OPPMBY	GMP#03296_CCDB-S5-0041	736485	229475	148	4	0	0	18	126	9
Long Point	2014-07-22	2014-08-05	MBR-OPPMBY	GMP#03297_CCDB-S5-0041	922361	296195	490	19	0	0	20	452	19
Long Point	2014-08-05	2014-08-19	MBR-OPPMBY	GMP#03298_CCDB-S5-0041	800802	381316	160	8	0	0	19	133	11
Long Point	2014-08-19	2014-09-02	MBR-OPPMBY	GMP#04499_CCDB-S5-0041	846228	305874	242	4	0	0	7	231	30
Long Point	2014-09-02	2014-09-16	MBR-OPPMBY	GMP#04551_CCDB-S5-0041	807700	311652	382	10	0	0	18	355	25
Ojibway Prairie	2014-05-14	2014-05-28	MBR-OPPMBFMBH	GMP#03332_CCDB-S5-0074	919805	299290	590	7	0	0	23	562	26
Ojibway Prairie	2014-06-11	2014-06-25	MBR-OPPMBFMBH	GMP#03334_CCDB-S5-0074	918899	308083	1179	26	0	1	40	1112	23
Ojibway Prairie	2014-07-09	2014-07-23	MBR-OPPMBFMBH	GMP#03336_CCDB-S5-0074	804085	251805	1045	17	0	1	40	988	22
Ojibway Prairie	2014-08-06	2014-08-20	MBR-OPPMBFMBH	GMP#03338_CCDB-S5-0074	861740	279808	914	22	0	0	44	848	16
Ojibway Prairie	2014-09-03	2014-09-17	MBR-OPPMBFMBH	GMP#04556_CCDB-S5-0074	852877	310872	732	15	0	0	34	684	25
Pinery	2014-05-14	2014-05-28	MBR-OPPMBFMBH	GMP#03348_CCDB-S5-0074	930698	292992	498	11	0	0	29	458	40
Pinery	2014-06-11	2014-06-25	MBR-OPPMBFMBH	GMP#03350_CCDB-S5-0074	875855	247325	615	8	0	0	51	556	20
Pinery	2014-07-09	2014-07-23	MBR-OPPMBFMBH	GMP#03352_CCDB-S5-0074	941329	286145	528	13	0	0	64	451	33
Pinery	2014-08-06	2014-08-20	MBR-OPPMBFMBH	GMP#03354_CCDB-S5-0074	958263	319172	424	12	0	1	60	351	48
Pinery	2014-09-03	2014-09-17	MBR-OPPMBFMBH	GMP#04558_CCDB-S5-0074	919608	366344	478	11	0	0	61	407	26
Port Burwell	2014-04-29	2014-05-13	MBR-OPPMBI	GMP#03299_CCDB-S5-0084	1123850	419838	231	4	0	0	28	199	27
Port Burwell	2014-05-13	2014-05-27	MBR-OPPMBI	GMP#03300_CCDB-S5-0084	911682	221993	222	3	0	0	30	189	18
Port Burwell	2014-05-27	2014-06-10	MBR-OPPMBI	GMP#03301_CCDB-S5-0084	824772	195299	199	2	0	0	20	177	13
Port Burwell	2014-06-10	2014-06-24	MBR-OPPMBI	GMP#03302_CCDB-S5-0084	774369	191336	216	2	0	4	18	192	13
Port Burwell	2014-06-24	2014-07-08	MBR-OPPMBI	GMP#03303_CCDB-S5-0084	760139	199065	382	5	0	5	36	336	18
Port Burwell	2014-07-08	2014-07-22	MBR-OPPMBI	GMP#03304_CCDB-S5-0084	788998	210108	359	14	0	5	38	302	18
Port Burwell	2014-07-22	2014-08-05	MBR-OPPMBI	GMP#03305_CCDB-S5-0084	828756	315063	169	5	0	1	20	143	24
Port Burwell	2014-08-05	2014-08-19	MBR-OPPMBI	GMP#03306_CCDB-S5-0084	868031	283246	225	6	0	0	33	186	20
Port Burwell	2014-08-19	2014-09-02	MBR-OPPMBI	GMP#04500_CCDB-S5-0084	675841	198372	140	5	0	0	13	122	20
Port Burwell	2014-09-02	2014-09-16	MBR-OPPMBI	GMP#04552_CCDB-S5-0084	862757	231951	243	1	0	1	31	210	16
Rock Point	2014-04-28	2014-05-12	MBR-OPPMBL	GMP#03259_CCDB-S5-0072	839122	208018	280	2	0	0	8	270	20
Rock Point	2014-05-12	2014-05-26	MBR-OPPMBL	GMP#03260_CCDB-S5-0072	793412	192077	330	10	0	0	21	299	18
Rock Point	2014-05-26	2014-06-09	MBR-OPPMBL	GMP#03261_CCDB-S5-0072	700461	129223	458	8	0	0	19	432	13
Rock Point	2014-06-09	2014-06-23	MBR-OPPMBL	GMP#03262_CCDB-S5-0072	790337	177406	699	9	0	0	37	654	18
Rock Point	2014-06-23	2014-07-07	MBR-OPPMBL	GMP#03263_CCDB-S5-0072	788186	182834	727	8	0	0	32	689	18
Rock Point	2014-07-07	2014-07-21	MBR-OPPMBL	GMP#03264_CCDB-S5-0072	766060	196415	660	10	0	0	37	614	20
Rock Point	2014-07-21	2014-08-04	MBR-OPPMBL	GMP#03265_CCDB-S5-0072	691100	189498	644	11	0	1	38	595	24
Rock Point	2014-08-04	2014-08-18	MBR-OPPMBL	GMP#03266_CCDB-S5-0072	718469	207725	614	12	0	0	30	572	24
Rock Point	2014-08-18	2014-09-01	MBR-OPPMBL	GMP#04495_CCDB-S5-0072	722979	204088	607	14	0	1	30	562	25
Rock Point	2014-09-01	2014-09-15	MBR-OPPMBL	GMP#04547_CCDB-S5-0072	710206	219406	458	9	0	1	24	424	21
Rondeau	2014-05-13	2014-05-27	MBR-OPPMBMMBN	GMP#03316_CCDB-S5-0075	1009030	345559	394	11	1	0	50	333	31
Rondeau	2014-06-10	2014-06-24	MBR-OPPMBMMBN	GMP#03318_CCDB-S5-0075	1082920	299784	457	7	1	0	61	388	33
Rondeau	2014-07-08	2014-07-22	MBR-OPPMBMMBN	GMP#03320_CCDB-S5-0075	1057380	339094	427	11	2	1	73	340	38
Rondeau	2014-08-05	2014-08-19	MBR-OPPMBMMBN	GMP#03322_CCDB-S5-0075	1058500	364079	322	8	1	1	58	254	37
Rondeau	2014-09-02	2014-09-16	MBR-OPPMBMMBN	GMP#04554_CCDB-S5-0075	833385	250949	372	3	0	2	81	286	29
Selkirk	2014-04-28	2014-05-12	MBR-OPPMBO	GMP#03275_CCDB-S5-0087	843237	291443	290	3	0	0	31	257	26
Selkirk	2014-05-12	2014-05-26	MBR-OPPMBO	GMP#03276_CCDB-S5-0087	942794	274170	350	6	0	0	44	303	31
Selkirk	2014-05-26	2014-06-09	MBR-OPPMBO	GMP#03277_CCDB-S5-0087	840624	225261	309	4	0	0	44	261	24
Selkirk	2014-06-09	2014-06-23	MBR-OPPMBO	GMP#03278_CCDB-S5-0087_	882045	216876	292	4	0	0	39	249	31
Selkirk	2014-06-23	2014-07-07	MBR-OPPMBO	GMP#03279_CCDB-S5-0087	767299	169388	379	15	1	1	34	329	30
Selkirk	2014-07-07	2014-07-21	MBR-OPPMBO	GMP#03280_CCDB-S5-0087	772567	215244	298	19	1	0	28	250	27
Selkirk	2014-07-21	2014-08-04	MBR-OPPMBO	GMP#03281_CCDB-S5-0087	771385	192737	306	8	0	1	46	251	23
Selkirk	2014-08-04	2014-08-18	MBR-OPPMBO	GMP#03282_CCDB-S5-0087	826300	225597	254	12	0	1	43	198	33
Selkirk	2014-08-18	2014-09-01	MBR-OPPMBO	GMP#04497_CCDB-S5-0087	805237	316186	193	5	0	0	32	156	13
Selkirk	2014-09-01	2014-09-15	MBR-OPPMBO	GMP#04549_CCDB-S5-0087	723173	178140	176	1	0	0	32	143	17
Short Hills	2014-05-12	2014-05-26	MBR-OPPMBQMBU	GMP#03252_CCDB-S5-0079	784032	291126	536	16	0	0	40	480	28
Short Hills	2014-06-09	2014-06-23	MBR-OPPMBQMBU	GMP#03254_CCDB-S5-0079	742214	268908	875	16	0	2	43	815	20
Short Hills	2014-07-07	2014-07-21	MBR-OPPMBQMBU	GMP#03256_CCDB-S5-0079	714520	274769	859	20	0	2	36	802	18
Short Hills	2014-08-04	2014-08-18	MBR-OPPMBQMBU	GMP#03258_CCDB-S5-0079	750246	286871	706	21	0	2	39	644	26
Short Hills	2014-09-01	2014-09-15	MBR-OPPMBQMBU	GMP#04546_CCDB-S5-0079	740631	301043	653	15	0	2	54	583	24
Turkey Point	2014-05-12	2014-05-26	MBR-OPPMBQMBU	GMP#03284_CCDB-S5-0079	689965	218969	542	6	0	0	59	480	28
Turkey Point	2014-06-09	2014-06-23	MBR-OPPMBQMBU	GMP#03286_CCDB-S5-0079	710855	208956	826	14	0	0	64	749	11
Turkey Point	2014-07-07	2014-07-21	MBR-OPPMBQMBU	GMP#03288_CCDB-S5-0079	724419	202132	747	12	0	2	66	668	18
Turkey Point	2014-08-04	2014-08-18	MBR-OPPMBQMBU	GMP#03290_CCDB-S5-0079	670259	199365	642	6	0	4	60	572	21
Turkey Point	2014-09-01	2014-09-15	MBR-OPPMBQMBU	GMP#04550_CCDB-S5-0079	678548	193417	527	6	0	0	66	455	22
Wheatley	2014-04-29	2014-05-13	MBR-OPPMBX	GMP#03323_CCDB-S5-0097	1034310	383053	273	2	0	1	22	248	21
Wheatley	2014-05-13	2014-05-27	MBR-OPPMBX	GMP#03324_CCDB-S5-0097	799151	195785	283	0	1	1	26	255	13
Wheatley	2014-05-27	2014-06-10	MBR-OPPMBX	GMP#03325_CCDB-S5-0097	760957	177634	242	1	0	1	20	220	8
Wheatley	2014-06-10	2014-06-24	MBR-OPPMBX	GMP#03326_CCDB-S5-0097	785048	179129	301	3	1	1	27	269	9
Wheatley	2014-06-24	2014-07-08	MBR-OPPMBX	GMP#03327_CCDB-S5-0097	710855	170800	375	7	1	1	33	333	11
Wheatley	2014-07-08	2014-07-22	MBR-OPPMBX	GMP#03328_CCDB-S5-0097	778572	233055	336	7	1	1	42	285	21
Wheatley	2014-07-22	2014-08-05	MBR-OPPMBX	GMP#03329_CCDB-S5-0097	864601	282136	213	4	1	0	32	176	14
Wheatley	2014-08-05	2014-08-19	MBR-OPPMBX	GMP#03330_CCDB-S5-0097	844843	249372	227	3	1	1	39	183	20
Wheatley	2014-08-19	2014-09-02	MBR-OPPMBX	GMP#04503_CCDB-S5-0097	735171	206937	275	3	0	1	33	238	13
Wheatley	2014-09-02	2014-09-16	MBR-OPPMBX	GMP#04555_CCDB-S5-0097	689051	213927	211	6	2	2	38	163	26
